# Supplementary material for: (1R*,2S*)-N,N′-Bis[(E)-1H-pyrrol-2-yl­methyl­idene]cyclo­hexane-1,2-diamine monohydrate
Source: Acta Crystallogr Sect E Struct Rep Online. 2012 Nov 17;68(Pt 12):o3354–5. doi: 10.1107/S1600536812046193 (PMC3588954; doi:10.1107/S1600536812046193)
Supplement: Supplementary file 1 [file e-68-o3354-sup1.cif]

##############################################################################
#                                                                            #
# This CIF contains the data in a paper accepted for publication in          #
# Acta Crystallographica Section E. It conforms to the requirements of       #
# Notes for Authors for Acta Crystallographica Section E, and has been       #
# peer reviewed under the auspices of the IUCr Commission on Journals.       #
#                                                                            #
# Full details of the Crystallographic Information File format               #
# are given in the paper "The Crystallographic Information File (CIF):       #
# a New Standard Archive File for Crystallography" by S. R. Hall, F. H.      #
# Allen and I. D. Brown [Acta Cryst. (1991), A47, 655-685].                  #
#                                                                            #
# The current version of the core CIF dictionary is obtainable from          #
# ftp://ftp.iucr.org/pub/cif_core.dic.                                       #
#                                                                            #
# Software is freely available for graphical display of the structure(s)     #
# in this CIF. For information consult the CIF software page                 #
# http://www.iucr.org/resources/cif/software.                                #
#                                                                            #
# This file may be used for bona fide research purposes within the           #
# scientific community so long as proper attribution is given to the journal # 
# article from which it was obtained.                                        #
#                                                                            #
##############################################################################
data_1
_audit_creation_method     SHELXL-97
_journal_date_recd_electronic     2012-11-07
_journal_date_accepted     2012-11-08
_journal_name_full     'Acta Crystallographica, Section E'
_journal_year     2012
_journal_volume     68
_journal_issue     12
_journal_page_first     o3354
_journal_page_last     o3355
_journal_paper_category     QO
_journal_paper_doi     10.1107/S1600536812046193
_journal_coeditor_code     VM2181
_publ_contact_author_name     'Kate J. Akerman'
_publ_contact_author_address
; School of Chemistry and Physics
University of KwaZulu-Natal
Private Bag X01
Scottsville
Pietermaritzburg
3209
South Africa
;
_publ_contact_author_email     205503190@stu.ukzn.ac.za
_publ_contact_author_fax     '+27(0)33 260 5009'
_publ_contact_author_phone     '+27(0)33 260 5293'
_publ_section_title
;\
(1<i>R*</i>,2<i>S</i>*)-<i>N</i>,<i>N</i>'-Bis[(<i>E</i>)-1<i>H</i>-pyrrol-2-\
ylmethylidene]cyclohexane-1,2-diamine monohydrate
;
loop_
    _publ_author_name
    _publ_author_address
    'Akerman, Kate J.'
; School of Chemistry and Physics
University of KwaZulu-Natal
Private Bag X01
Scottsville
Pietermaritzburg
3209
South Africa
;
_chemical_name_systematic
;
(1<i>R</i>*,2<i>S</i>*)-<i>N</i>,<i>N</i>'-Bis[(<i>E</i>)-1<i>H</i>-pyrrol-2-
ylmethylidene]cyclohexane-1,2-diamine monohydrate
;
_chemical_name_common     ?
_chemical_formula_moiety     'C16 H20 N4, H2 O'
_chemical_formula_sum     'C16 H22 N4 O'
_chemical_formula_iupac     'C16 H20 N4, H2 O'
_chemical_formula_weight     286.38
_chemical_melting_point     ?
_symmetry_cell_setting     monoclinic
_symmetry_space_group_name_H-M     'P 21/n'
_symmetry_space_group_name_Hall     '-P 2yn'
loop_
    _symmetry_equiv_pos_as_xyz
    'x, y, z'
    '-x+1/2, y+1/2, -z+1/2'
    '-x, -y, -z'
    'x-1/2, -y-1/2, z-1/2'
_cell_length_a     9.7207(7)
_cell_length_b     18.4183(13)
_cell_length_c     18.2460(12)
_cell_angle_alpha     90
_cell_angle_beta     92.721(7)
_cell_angle_gamma     90
_cell_volume     3263.1(4)
_cell_formula_units_Z     8
_cell_measurement_reflns_used     3290
_cell_measurement_theta_min     3.0
_cell_measurement_theta_max     26.0
_cell_measurement_temperature     296(2)
_exptl_crystal_description     needle
_exptl_crystal_colour     colourless
_exptl_crystal_size_max     0.60
_exptl_crystal_size_mid     0.30
_exptl_crystal_size_min     0.15
_exptl_crystal_density_diffrn     1.166
_exptl_crystal_density_meas     ?
_exptl_crystal_density_method     'not measured'
_exptl_crystal_F_000     1232
_exptl_absorpt_coefficient_mu     0.076
_exptl_absorpt_correction_type     multi-scan
_exptl_absorpt_process_details     '(Blessing, 1995)'
_exptl_absorpt_correction_T_min     0.9560
_exptl_absorpt_correction_T_max     0.9887
_exptl_special_details     ?
_diffrn_ambient_temperature     296(2)
_diffrn_radiation_type     MoK\a
_diffrn_radiation_wavelength     0.71073
_diffrn_radiation_source     'fine-focus sealed tube'
_diffrn_radiation_monochromator     graphite
_diffrn_measurement_device_type     'Oxford Diffraction Xcalibur 2 CCD'
_diffrn_measurement_method     'omega scans at fixed theta angles'
_diffrn_detector_area_resol_mean     ?
_diffrn_reflns_number     23848
_diffrn_reflns_av_R_equivalents     0.0674
_diffrn_reflns_av_sigmaI/netI     0.0632
_diffrn_reflns_theta_min     3.05
_diffrn_reflns_theta_max     26.05
_diffrn_reflns_theta_full     26.00
_diffrn_measured_fraction_theta_max     0.998
_diffrn_measured_fraction_theta_full     0.998
_diffrn_reflns_limit_h_min     -9
_diffrn_reflns_limit_h_max     12
_diffrn_reflns_limit_k_min     -22
_diffrn_reflns_limit_k_max     22
_diffrn_reflns_limit_l_min     -22
_diffrn_reflns_limit_l_max     22
_diffrn_standards_number     0
_diffrn_standards_interval_count     0
_diffrn_standards_interval_time     0
_diffrn_standards_decay_%     0
_refine_special_details
;
 Refinement of F^2^ against ALL reflections.  The weighted R-factor wR and
 goodness of fit S are based on F^2^, conventional R-factors R are based
 on F, with F set to zero for negative F^2^. The threshold expression of
 F^2^ > 2sigma(F^2^) is used only for calculating R-factors(gt) etc. and is
 not relevant to the choice of reflections for refinement.  R-factors based
 on F^2^ are statistically about twice as large as those based on F, and R-
 factors based on ALL data will be even larger.
;
_reflns_number_total     6428
_reflns_number_gt     3290
_reflns_threshold_expression     >2sigma(I)
_refine_ls_structure_factor_coef     Fsqd
_refine_ls_matrix_type     full
_refine_ls_R_factor_all     0.1001
_refine_ls_R_factor_gt     0.0501
_refine_ls_wR_factor_gt     0.1167
_refine_ls_wR_factor_ref     0.1308
_refine_ls_goodness_of_fit_ref     0.845
_refine_ls_restrained_S_all     0.845
_refine_ls_number_reflns     6428
_refine_ls_number_parameters     414
_refine_ls_number_restraints     0
_refine_ls_hydrogen_treatment     mixed
_refine_ls_weighting_scheme     calc
_refine_ls_weighting_details
         'calc w=1/[\s^2^(Fo^2^)+(0.0682P)^2^+0.0000P] where P=(Fo^2^+2Fc^2^)/3'
_atom_sites_solution_hydrogens     geom
_atom_sites_solution_primary     direct
_atom_sites_solution_secondary     difmap
_refine_ls_shift/su_max     0.001
_refine_ls_shift/su_mean     0.000
_refine_diff_density_max     0.147
_refine_diff_density_min     -0.194
_refine_ls_extinction_method     none
_refine_ls_extinction_coef     ?
loop_
    _atom_type_symbol
    _atom_type_description
    _atom_type_scat_dispersion_real
    _atom_type_scat_dispersion_imag
    _atom_type_scat_source
    C C 0.0033 0.0016 'International Tables Vol C Tables 4.2.6.8 and 6.1.1.4'
    H H 0.0000 0.0000 'International Tables Vol C Tables 4.2.6.8 and 6.1.1.4'
    N N 0.0061 0.0033 'International Tables Vol C Tables 4.2.6.8 and 6.1.1.4'
    O O 0.0106 0.0060 'International Tables Vol C Tables 4.2.6.8 and 6.1.1.4'
_computing_data_collection     'CrysAlis CCD  (Oxford Diffraction, 2008)'
_computing_cell_refinement     'CrysAlis CCD  (Oxford Diffraction, 2008)'
_computing_data_reduction     'CrysAlis RED  (Oxford Diffraction, 2008)'
_computing_structure_solution     'SHELXS97 (Sheldrick, 2008)'
_computing_structure_refinement     'SHELXL97 (Sheldrick, 2008)'
_computing_molecular_graphics     'WinGX (Farrugia, 2012)'
_computing_publication_material     'publCIF (Westrip, 2010)'
loop_
    _atom_site_type_symbol
    _atom_site_label
    _atom_site_fract_x
    _atom_site_fract_y
    _atom_site_fract_z
    _atom_site_U_iso_or_equiv
    _atom_site_adp_type
    _atom_site_calc_flag
    _atom_site_refinement_flags
    _atom_site_occupancy
    _atom_site_symmetry_multiplicity
    _atom_site_disorder_assembly
    _atom_site_disorder_group
    C C1A 0.1913(3) -0.02963(13) 0.54953(14) 0.0834(7) Uani d . 1 1 . .
    H H1A 0.1123 -0.0581 0.5457 0.100 Uiso calc R 1 1 . .
    C C1B 0.1477(4) -0.14986(14) 0.40497(14) 0.0960(8) Uani d . 1 1 . .
    H H1B 0.2269 -0.1680 0.4291 0.115 Uiso calc R 1 1 . .
    C C2A 0.2955(3) -0.03661(17) 0.60134(15) 0.1018(9) Uani d . 1 1 . .
    H H2A 0.3006 -0.0704 0.6393 0.122 Uiso calc R 1 1 . .
    C C2B 0.0173(4) -0.17302(14) 0.41394(14) 0.0997(9) Uani d . 1 1 . .
    H H2B -0.0088 -0.2100 0.4451 0.120 Uiso calc R 1 1 . .
    C C3A 0.3926(3) 0.01569(18) 0.58726(14) 0.1030(9) Uani d . 1 1 . .
    H H3A 0.4750 0.0233 0.6141 0.124 Uiso calc R 1 1 . .
    C C3B -0.0705(3) -0.13179(13) 0.36854(12) 0.0845(7) Uani d . 1 1 . .
    H H3B -0.1659 -0.1360 0.3640 0.101 Uiso calc R 1 1 . .
    C C4A 0.3457(2) 0.05500(14) 0.52605(12) 0.0730(6) Uani d . 1 1 . .
    C C4B 0.0090(3) -0.08341(11) 0.33145(11) 0.0615(6) Uani d . 1 1 . .
    C C5A 0.4118(2) 0.11473(14) 0.49148(12) 0.0766(7) Uani d . 1 1 . .
    H H5A 0.4998 0.1266 0.5098 0.092 Uiso calc R 1 1 . .
    C C5B -0.0379(2) -0.03242(10) 0.27595(10) 0.0549(5) Uani d . 1 1 . .
    H H5B -0.1323 -0.0307 0.2648 0.066 Uiso calc R 1 1 . .
    C C6A 0.4517(2) 0.21372(13) 0.41631(11) 0.0730(7) Uani d . 1 1 . .
    H H6A 0.546(2) 0.2008(3) 0.4273(3) 0.088 Uiso calc R 1 1 . .
    C C6B -0.0344(2) 0.05047(10) 0.17992(9) 0.0503(5) Uani d . 1 1 . .
    H H6B -0.1358(19) 0.04579(13) 0.18469(13) 0.060 Uiso calc R 1 1 . .
    C C7A 0.4180(3) 0.28228(16) 0.45948(14) 0.1059(10) Uani d . 1 1 . .
    H H7A1 0.4237 0.2712 0.5115 0.127 Uiso calc R 1 1 . .
    H H7A2 0.4863 0.3192 0.4505 0.127 Uiso calc R 1 1 . .
    C C7B 0.0038(2) 0.01703(11) 0.10669(10) 0.0626(6) Uani d . 1 1 . .
    H H7B1 -0.0159 -0.0346 0.1073 0.075 Uiso calc R 1 1 . .
    H H7B2 -0.0527 0.0387 0.0673 0.075 Uiso calc R 1 1 . .
    C C8A 0.2756(4) 0.31233(15) 0.43906(16) 0.1124(11) Uani d . 1 1 . .
    H H8A1 0.2608 0.3563 0.4669 0.135 Uiso calc R 1 1 . .
    H H8A2 0.2064 0.2772 0.4518 0.135 Uiso calc R 1 1 . .
    C C8B 0.1533(2) 0.02822(11) 0.09196(11) 0.0633(6) Uani d . 1 1 . .
    H H8B1 0.1725 0.0072 0.0448 0.076 Uiso calc R 1 1 . .
    H H8B2 0.2101 0.0034 0.1293 0.076 Uiso calc R 1 1 . .
    C C9A 0.2600(3) 0.32906(13) 0.35746(16) 0.0992(9) Uani d . 1 1 . .
    H H9A1 0.1664 0.3446 0.3452 0.119 Uiso calc R 1 1 . .
    H H9A2 0.3216 0.3683 0.3456 0.119 Uiso calc R 1 1 . .
    C C9B 0.1900(2) 0.10788(11) 0.09191(10) 0.0636(6) Uani d . 1 1 . .
    H H9B1 0.1415 0.1316 0.0509 0.076 Uiso calc R 1 1 . .
    H H9B2 0.2881 0.1132 0.0858 0.076 Uiso calc R 1 1 . .
    C C10A 0.2932(2) 0.26221(11) 0.31272(12) 0.0688(6) Uani d . 1 1 . .
    H H10C 0.2228 0.2257 0.3191 0.083 Uiso calc R 1 1 . .
    H H10D 0.2913 0.2752 0.2612 0.083 Uiso calc R 1 1 . .
    C C10B 0.1521(2) 0.14446(10) 0.16339(10) 0.0546(5) Uani d . 1 1 . .
    H H10A 0.2116 0.1261 0.2034 0.065 Uiso calc R 1 1 . .
    H H10B 0.1675 0.1963 0.1596 0.065 Uiso calc R 1 1 . .
    C C11B 0.0035(2) 0.13095(10) 0.18041(10) 0.0504(5) Uani d . 1 1 . .
    H H11B -0.0552(12) 0.1553(5) 0.1421(8) 0.060 Uiso calc R 1 1 . .
    C C12A 0.5241(2) 0.17287(11) 0.23370(11) 0.0575(5) Uani d . 1 1 . .
    H H12A 0.5608 0.2187 0.2257 0.069 Uiso calc R 1 1 . .
    C C12B -0.0978(2) 0.22135(11) 0.25033(11) 0.0580(5) Uani d . 1 1 . .
    H H12B -0.1286 0.2390 0.2047 0.070 Uiso calc R 1 1 . .
    C C13A 0.6098(2) 0.12312(12) 0.11422(11) 0.0651(6) Uani d . 1 1 . .
    H H13A 0.6493 0.1647 0.0954 0.078 Uiso calc R 1 1 . .
    C C13B -0.1349(2) 0.26176(10) 0.31397(11) 0.0568(5) Uani d . 1 1 . .
    C C14A 0.6021(2) 0.05552(14) 0.08030(13) 0.0747(7) Uani d . 1 1 . .
    H H14A 0.6359 0.0437 0.0350 0.090 Uiso calc R 1 1 . .
    C C14B -0.2075(2) 0.32555(12) 0.31707(14) 0.0760(7) Uani d . 1 1 . .
    H H14B -0.2446 0.3514 0.2770 0.091 Uiso calc R 1 1 . .
    C C15A 0.5365(2) 0.01026(13) 0.12521(14) 0.0750(7) Uani d . 1 1 . .
    H H15A 0.5163 -0.0383 0.1158 0.090 Uiso calc R 1 1 . .
    C C15B -0.2160(2) 0.34479(12) 0.39040(14) 0.0760(7) Uani d . 1 1 . .
    H H15B -0.2592 0.3857 0.4084 0.091 Uiso calc R 1 1 . .
    C C16A 0.54886(19) 0.11759(11) 0.18053(10) 0.0542(5) Uani d . 1 1 . .
    C C16B -0.1498(2) 0.29299(13) 0.43048(13) 0.0773(7) Uani d . 1 1 . .
    H H16B -0.1395 0.2920 0.4814 0.093 Uiso calc R 1 1 . .
    C C11A 0.4329(2) 0.23015(11) 0.33462(11) 0.0641(6) Uani d . 1 1 . .
    H H11A 0.5029 0.2659 0.3225 0.077 Uiso calc R 1 1 . .
    N N1A 0.2222(2) 0.02607(10) 0.50414(10) 0.0681(5) Uani d . 1 1 . .
    N N1B -0.1010(2) 0.24262(10) 0.38442(10) 0.0657(5) Uani d . 1 1 . .
    N N2A 0.36308(17) 0.15331(10) 0.43840(9) 0.0634(5) Uani d . 1 1 . .
    N N2B -0.02667(16) 0.16364(8) 0.25133(8) 0.0515(4) Uani d . 1 1 . .
    N N3A 0.45633(16) 0.16439(8) 0.29072(8) 0.0564(4) Uani d . 1 1 . .
    N N3B 0.03694(15) 0.01051(8) 0.24065(8) 0.0490(4) Uani d . 1 1 . .
    N N4A 0.50504(19) 0.04740(10) 0.18633(10) 0.0622(5) Uani d . 1 1 . .
    N N4B 0.1423(3) -0.09489(11) 0.35398(10) 0.0752(6) Uani d . 1 1 . .
    O O1W 0.31430(19) 0.01940(10) 0.29915(9) 0.0662(4) Uani d . 1 1 . .
    O O2W 0.08724(17) 0.12068(8) 0.39628(9) 0.0597(4) Uani d . 1 1 . .
    H H01A 0.163(2) 0.0437(12) 0.4667(13) 0.084(7) Uiso d . 1 1 . .
    H H01B -0.045(2) 0.2011(13) 0.3941(12) 0.088(8) Uiso d . 1 1 . .
    H H1W 0.344(3) 0.0587(18) 0.3136(18) 0.143(15) Uiso d . 1 1 . .
    H H2W 0.227(3) 0.0243(14) 0.2780(15) 0.111(10) Uiso d . 1 1 . .
    H H3W 0.067(3) 0.1230(13) 0.3531(15) 0.097(10) Uiso d . 1 1 . .
    H H04A 0.452(2) 0.0314(10) 0.2203(11) 0.060(6) Uiso d . 1 1 . .
    H H04B 0.213(3) -0.0690(14) 0.3444(14) 0.093(9) Uiso d . 1 1 . .
    H H4W 0.181(3) 0.1399(14) 0.4011(14) 0.116(10) Uiso d . 1 1 . .
loop_
    _atom_site_aniso_label
    _atom_site_aniso_U_11
    _atom_site_aniso_U_22
    _atom_site_aniso_U_33
    _atom_site_aniso_U_12
    _atom_site_aniso_U_13
    _atom_site_aniso_U_23
    C1A 0.1007(19) 0.0744(16) 0.0764(17) 0.0119(14) 0.0177(16) 0.0254(14)
    C1B 0.135(3) 0.0733(17) 0.0773(18) 0.0007(17) -0.0223(17) 0.0273(14)
    C2A 0.116(2) 0.119(2) 0.0715(19) 0.0344(19) 0.0133(18) 0.0394(16)
    C2B 0.159(3) 0.0757(18) 0.0619(17) -0.0357(19) -0.0142(18) 0.0187(13)
    C3A 0.0846(18) 0.164(3) 0.0595(16) 0.0235(19) -0.0083(14) 0.0293(17)
    C3B 0.115(2) 0.0806(17) 0.0571(14) -0.0313(15) -0.0029(14) 0.0140(13)
    C4A 0.0652(14) 0.1068(19) 0.0467(13) 0.0077(14) -0.0012(11) 0.0139(13)
    C4B 0.0913(17) 0.0508(13) 0.0424(12) -0.0126(11) 0.0028(12) -0.0006(10)
    C5A 0.0606(13) 0.123(2) 0.0460(13) -0.0104(14) -0.0041(11) -0.0040(14)
    C5B 0.0678(13) 0.0512(12) 0.0453(11) -0.0057(10) -0.0019(10) -0.0054(10)
    C6A 0.0754(14) 0.0983(18) 0.0458(12) -0.0344(13) 0.0070(11) -0.0200(12)
    C6B 0.0536(11) 0.0563(13) 0.0399(11) 0.0028(9) -0.0095(9) -0.0005(9)
    C7A 0.150(3) 0.115(2) 0.0548(15) -0.068(2) 0.0248(17) -0.0360(15)
    C7B 0.0786(15) 0.0648(14) 0.0428(12) -0.0001(11) -0.0125(10) -0.0110(10)
    C8A 0.161(3) 0.0830(19) 0.098(2) -0.038(2) 0.059(2) -0.0525(16)
    C8B 0.0810(15) 0.0716(15) 0.0368(11) 0.0136(11) -0.0026(10) -0.0119(10)
    C9A 0.139(2) 0.0598(15) 0.102(2) -0.0112(15) 0.0414(19) -0.0284(14)
    C9B 0.0746(14) 0.0794(16) 0.0368(11) 0.0086(11) 0.0044(10) 0.0102(10)
    C10A 0.0991(18) 0.0484(12) 0.0598(14) -0.0084(12) 0.0138(12) -0.0085(10)
    C10B 0.0754(13) 0.0478(11) 0.0401(11) -0.0042(10) -0.0012(10) 0.0064(9)
    C11B 0.0691(13) 0.0499(12) 0.0312(10) 0.0088(10) -0.0072(9) 0.0047(8)
    C12A 0.0641(12) 0.0622(13) 0.0465(12) -0.0104(10) 0.0053(10) -0.0036(10)
    C12B 0.0776(14) 0.0500(12) 0.0454(12) 0.0067(11) -0.0061(10) 0.0032(9)
    C13A 0.0718(14) 0.0757(15) 0.0491(12) -0.0018(11) 0.0163(11) -0.0016(11)
    C13B 0.0666(13) 0.0474(12) 0.0562(13) 0.0080(10) 0.0004(10) -0.0043(10)
    C14A 0.0742(15) 0.0912(18) 0.0603(15) 0.0071(13) 0.0209(12) -0.0173(13)
    C14B 0.0962(17) 0.0586(14) 0.0720(16) 0.0218(12) -0.0082(13) 0.0002(12)
    C15A 0.0776(15) 0.0657(15) 0.0831(17) 0.0064(12) 0.0172(13) -0.0204(13)
    C15B 0.0831(16) 0.0575(14) 0.0882(19) 0.0126(12) 0.0123(14) -0.0159(13)
    C16A 0.0593(12) 0.0586(13) 0.0449(12) -0.0013(10) 0.0046(10) -0.0016(10)
    C16B 0.0989(17) 0.0711(16) 0.0631(15) 0.0170(14) 0.0171(13) -0.0071(13)
    C11A 0.0831(15) 0.0620(13) 0.0484(12) -0.0293(12) 0.0154(11) -0.0167(10)
    N1A 0.0729(13) 0.0778(13) 0.0533(11) 0.0068(11) 0.0006(10) 0.0151(10)
    N1B 0.0864(13) 0.0570(11) 0.0545(12) 0.0201(10) 0.0112(10) -0.0006(9)
    N2A 0.0669(11) 0.0879(13) 0.0353(9) -0.0162(9) 0.0004(8) -0.0047(9)
    N2B 0.0695(10) 0.0470(9) 0.0377(9) 0.0084(8) -0.0005(8) 0.0002(7)
    N3A 0.0692(11) 0.0614(11) 0.0394(9) -0.0114(8) 0.0113(8) -0.0074(8)
    N3B 0.0602(10) 0.0465(9) 0.0399(9) -0.0024(8) -0.0024(8) -0.0005(7)
    N4A 0.0702(11) 0.0622(12) 0.0555(11) 0.0013(9) 0.0150(10) -0.0001(9)
    N4B 0.0966(17) 0.0629(13) 0.0653(13) -0.0041(12) -0.0064(12) 0.0177(10)
    O1W 0.0643(10) 0.0714(12) 0.0625(10) -0.0013(9) -0.0032(8) 0.0150(8)
    O2W 0.0682(10) 0.0679(10) 0.0427(9) 0.0000(7) -0.0019(8) 0.0094(7)
_geom_special_details
;
 All esds (except the esd in the dihedral angle between two l.s. planes)
 are estimated using the full covariance matrix.  The cell esds are taken
 into account individually in the estimation of esds in distances, angles
 and torsion angles; correlations between esds in cell parameters are only
 used when they are defined by crystal symmetry.  An approximate (isotropic)
 treatment of cell esds is used for estimating esds involving l.s. planes.
;
loop_
    _geom_bond_atom_site_label_1
    _geom_bond_atom_site_label_2
    _geom_bond_site_symmetry_2
    _geom_bond_distance
    _geom_bond_publ_flag
    C1A C2A . 1.358(3) ?
    C1A N1A . 1.361(3) ?
    C1A H1A . 0.9300 ?
    C1B C2B . 1.355(4) ?
    C1B N4B . 1.374(3) ?
    C1B H1B . 0.9300 ?
    C2A C3A . 1.381(4) ?
    C2A H2A . 0.9300 ?
    C2B C3B . 1.387(3) ?
    C2B H2B . 0.9300 ?
    C3A C4A . 1.390(3) ?
    C3A H3A . 0.9300 ?
    C3B C4B . 1.378(3) ?
    C3B H3B . 0.9300 ?
    C4A N1A . 1.356(3) ?
    C4A C5A . 1.435(3) ?
    C4B N4B . 1.357(3) ?
    C4B C5B . 1.439(3) ?
    C5A N2A . 1.274(3) ?
    C5A H5A . 0.9300 ?
    C5B N3B . 1.271(2) ?
    C5B H5B . 0.9300 ?
    C6A N2A . 1.475(3) ?
    C6A C11A . 1.523(3) ?
    C6A C7A . 1.532(3) ?
    C6A H6A . 0.9609 ?
    C6B N3B . 1.476(2) ?
    C6B C11B . 1.527(3) ?
    C6B C7B . 1.533(3) ?
    C6B H6B . 0.9975 ?
    C7A C8A . 1.520(4) ?
    C7A H7A1 . 0.9700 ?
    C7A H7A2 . 0.9700 ?
    C7B C8B . 1.505(3) ?
    C7B H7B1 . 0.9700 ?
    C7B H7B2 . 0.9700 ?
    C8A C9A . 1.521(4) ?
    C8A H8A1 . 0.9700 ?
    C8A H8A2 . 0.9700 ?
    C8B C9B . 1.510(3) ?
    C8B H8B1 . 0.9700 ?
    C8B H8B2 . 0.9700 ?
    C9A C10A . 1.520(3) ?
    C9A H9A1 . 0.9700 ?
    C9A H9A2 . 0.9700 ?
    C9B C10B . 1.528(3) ?
    C9B H9B1 . 0.9700 ?
    C9B H9B2 . 0.9700 ?
    C10A C11A . 1.517(3) ?
    C10A H10C . 0.9700 ?
    C10A H10D . 0.9700 ?
    C10B C11B . 1.512(3) ?
    C10B H10A . 0.9700 ?
    C10B H10B . 0.9700 ?
    C11B N2B . 1.469(2) ?
    C11B H11B . 0.9894 ?
    C12A N3A . 1.267(2) ?
    C12A C16A . 1.435(3) ?
    C12A H12A . 0.9300 ?
    C12B N2B . 1.268(2) ?
    C12B C13B . 1.439(3) ?
    C12B H12B . 0.9300 ?
    C13A C16A . 1.376(3) ?
    C13A C14A . 1.391(3) ?
    C13A H13A . 0.9300 ?
    C13B N1B . 1.358(2) ?
    C13B C14B . 1.373(3) ?
    C14A C15A . 1.350(3) ?
    C14A H14A . 0.9300 ?
    C14B C15B . 1.390(3) ?
    C14B H14B . 0.9300 ?
    C15A N4A . 1.356(3) ?
    C15A H15A . 0.9300 ?
    C15B C16B . 1.347(3) ?
    C15B H15B . 0.9300 ?
    C16A N4A . 1.367(3) ?
    C16B N1B . 1.353(3) ?
    C16B H16B . 0.9300 ?
    C11A N3A . 1.476(2) ?
    C11A H11A . 0.9800 ?
    N1A H01A . 0.93(2) ?
    N1B H01B . 0.95(2) ?
    N4A H04A . 0.88(2) ?
    N4B H04B . 0.86(2) ?
    O1W H1W . 0.82(3) ?
    O1W H2W . 0.92(3) ?
    O2W H3W . 0.81(3) ?
    O2W H4W . 0.98(3) ?
loop_
    _geom_angle_atom_site_label_1
    _geom_angle_atom_site_label_2
    _geom_angle_atom_site_label_3
    _geom_angle_site_symmetry_1
    _geom_angle_site_symmetry_3
    _geom_angle
    _geom_angle_publ_flag
    C2A C1A N1A . . 108.4(3) ?
    C2A C1A H1A . . 125.8 ?
    N1A C1A H1A . . 125.8 ?
    C2B C1B N4B . . 107.9(3) ?
    C2B C1B H1B . . 126.0 ?
    N4B C1B H1B . . 126.0 ?
    C1A C2A C3A . . 107.3(2) ?
    C1A C2A H2A . . 126.3 ?
    C3A C2A H2A . . 126.3 ?
    C1B C2B C3B . . 107.9(2) ?
    C1B C2B H2B . . 126.0 ?
    C3B C2B H2B . . 126.0 ?
    C2A C3A C4A . . 108.2(2) ?
    C2A C3A H3A . . 125.9 ?
    C4A C3A H3A . . 125.9 ?
    C4B C3B C2B . . 107.7(2) ?
    C4B C3B H3B . . 126.2 ?
    C2B C3B H3B . . 126.2 ?
    N1A C4A C3A . . 106.5(2) ?
    N1A C4A C5A . . 125.5(2) ?
    C3A C4A C5A . . 128.0(3) ?
    N4B C4B C3B . . 107.5(2) ?
    N4B C4B C5B . . 125.49(19) ?
    C3B C4B C5B . . 127.0(2) ?
    N2A C5A C4A . . 127.1(2) ?
    N2A C5A H5A . . 116.4 ?
    C4A C5A H5A . . 116.4 ?
    N3B C5B C4B . . 126.36(19) ?
    N3B C5B H5B . . 116.8 ?
    C4B C5B H5B . . 116.8 ?
    N2A C6A C11A . . 111.87(16) ?
    N2A C6A C7A . . 109.82(18) ?
    C11A C6A C7A . . 108.7(2) ?
    N2A C6A H6A . . 108.8 ?
    C11A C6A H6A . . 108.8 ?
    C7A C6A H6A . . 108.8 ?
    N3B C6B C11B . . 112.01(14) ?
    N3B C6B C7B . . 109.23(15) ?
    C11B C6B C7B . . 109.08(15) ?
    N3B C6B H6B . . 108.8 ?
    C11B C6B H6B . . 108.8 ?
    C7B C6B H6B . . 108.8 ?
    C8A C7A C6A . . 112.9(2) ?
    C8A C7A H7A1 . . 109.0 ?
    C6A C7A H7A1 . . 109.0 ?
    C8A C7A H7A2 . . 109.0 ?
    C6A C7A H7A2 . . 109.0 ?
    H7A1 C7A H7A2 . . 107.8 ?
    C8B C7B C6B . . 112.12(16) ?
    C8B C7B H7B1 . . 109.2 ?
    C6B C7B H7B1 . . 109.2 ?
    C8B C7B H7B2 . . 109.2 ?
    C6B C7B H7B2 . . 109.2 ?
    H7B1 C7B H7B2 . . 107.9 ?
    C7A C8A C9A . . 111.2(2) ?
    C7A C8A H8A1 . . 109.4 ?
    C9A C8A H8A1 . . 109.4 ?
    C7A C8A H8A2 . . 109.4 ?
    C9A C8A H8A2 . . 109.4 ?
    H8A1 C8A H8A2 . . 108.0 ?
    C7B C8B C9B . . 111.30(17) ?
    C7B C8B H8B1 . . 109.4 ?
    C9B C8B H8B1 . . 109.4 ?
    C7B C8B H8B2 . . 109.4 ?
    C9B C8B H8B2 . . 109.4 ?
    H8B1 C8B H8B2 . . 108.0 ?
    C10A C9A C8A . . 110.3(2) ?
    C10A C9A H9A1 . . 109.6 ?
    C8A C9A H9A1 . . 109.6 ?
    C10A C9A H9A2 . . 109.6 ?
    C8A C9A H9A2 . . 109.6 ?
    H9A1 C9A H9A2 . . 108.1 ?
    C8B C9B C10B . . 111.18(15) ?
    C8B C9B H9B1 . . 109.4 ?
    C10B C9B H9B1 . . 109.4 ?
    C8B C9B H9B2 . . 109.4 ?
    C10B C9B H9B2 . . 109.4 ?
    H9B1 C9B H9B2 . . 108.0 ?
    C11A C10A C9A . . 112.6(2) ?
    C11A C10A H10C . . 109.1 ?
    C9A C10A H10C . . 109.1 ?
    C11A C10A H10D . . 109.1 ?
    C9A C10A H10D . . 109.1 ?
    H10C C10A H10D . . 107.8 ?
    C11B C10B C9B . . 111.97(16) ?
    C11B C10B H10A . . 109.2 ?
    C9B C10B H10A . . 109.2 ?
    C11B C10B H10B . . 109.2 ?
    C9B C10B H10B . . 109.2 ?
    H10A C10B H10B . . 107.9 ?
    N2B C11B C10B . . 110.24(15) ?
    N2B C11B C6B . . 110.17(14) ?
    C10B C11B C6B . . 113.02(15) ?
    N2B C11B H11B . . 107.7 ?
    C10B C11B H11B . . 107.7 ?
    C6B C11B H11B . . 107.7 ?
    N3A C12A C16A . . 125.31(19) ?
    N3A C12A H12A . . 117.3 ?
    C16A C12A H12A . . 117.3 ?
    N2B C12B C13B . . 125.39(18) ?
    N2B C12B H12B . . 117.3 ?
    C13B C12B H12B . . 117.3 ?
    C16A C13A C14A . . 108.0(2) ?
    C16A C13A H13A . . 126.0 ?
    C14A C13A H13A . . 126.0 ?
    N1B C13B C14B . . 106.57(18) ?
    N1B C13B C12B . . 124.79(18) ?
    C14B C13B C12B . . 128.6(2) ?
    C15A C14A C13A . . 107.43(19) ?
    C15A C14A H14A . . 126.3 ?
    C13A C14A H14A . . 126.3 ?
    C13B C14B C15B . . 108.2(2) ?
    C13B C14B H14B . . 125.9 ?
    C15B C14B H14B . . 125.9 ?
    C14A C15A N4A . . 108.6(2) ?
    C14A C15A H15A . . 125.7 ?
    N4A C15A H15A . . 125.7 ?
    C16B C15B C14B . . 107.0(2) ?
    C16B C15B H15B . . 126.5 ?
    C14B C15B H15B . . 126.5 ?
    N4A C16A C13A . . 106.68(18) ?
    N4A C16A C12A . . 123.78(18) ?
    C13A C16A C12A . . 129.4(2) ?
    C15B C16B N1B . . 108.7(2) ?
    C15B C16B H16B . . 125.6 ?
    N1B C16B H16B . . 125.6 ?
    N3A C11A C10A . . 109.62(16) ?
    N3A C11A C6A . . 110.71(18) ?
    C10A C11A C6A . . 113.55(18) ?
    N3A C11A H11A . . 107.6 ?
    C10A C11A H11A . . 107.6 ?
    C6A C11A H11A . . 107.6 ?
    C4A N1A C1A . . 109.6(2) ?
    C4A N1A H01A . . 126.1(14) ?
    C1A N1A H01A . . 124.1(14) ?
    C16B N1B C13B . . 109.48(19) ?
    C16B N1B H01B . . 130.6(14) ?
    C13B N1B H01B . . 119.7(14) ?
    C5A N2A C6A . . 115.31(19) ?
    C12B N2B C11B . . 117.55(15) ?
    C12A N3A C11A . . 116.37(16) ?
    C5B N3B C6B . . 115.52(16) ?
    C15A N4A C16A . . 109.28(19) ?
    C15A N4A H04A . . 125.2(13) ?
    C16A N4A H04A . . 124.7(13) ?
    C4B N4B C1B . . 109.0(2) ?
    C4B N4B H04B . . 127.7(17) ?
    C1B N4B H04B . . 122.7(18) ?
    H1W O1W H2W . . 110(3) ?
    H3W O2W H4W . . 105(2) ?
loop_
    _geom_torsion_atom_site_label_1
    _geom_torsion_atom_site_label_2
    _geom_torsion_atom_site_label_3
    _geom_torsion_atom_site_label_4
    _geom_torsion_site_symmetry_1
    _geom_torsion_site_symmetry_2
    _geom_torsion_site_symmetry_3
    _geom_torsion_site_symmetry_4
    _geom_torsion
    _geom_torsion_publ_flag
    N1A C1A C2A C3A . . . . -0.2(3) ?
    N4B C1B C2B C3B . . . . -0.4(3) ?
    C1A C2A C3A C4A . . . . 0.2(3) ?
    C1B C2B C3B C4B . . . . 0.3(3) ?
    C2A C3A C4A N1A . . . . -0.1(3) ?
    C2A C3A C4A C5A . . . . 179.8(2) ?
    C2B C3B C4B N4B . . . . -0.1(3) ?
    C2B C3B C4B C5B . . . . 176.8(2) ?
    N1A C4A C5A N2A . . . . 5.0(4) ?
    C3A C4A C5A N2A . . . . -174.8(3) ?
    N4B C4B C5B N3B . . . . -1.5(3) ?
    C3B C4B C5B N3B . . . . -177.9(2) ?
    N2A C6A C7A C8A . . . . -67.8(3) ?
    C11A C6A C7A C8A . . . . 54.9(3) ?
    N3B C6B C7B C8B . . . . -66.8(2) ?
    C11B C6B C7B C8B . . . . 56.0(2) ?
    C6A C7A C8A C9A . . . . -57.4(3) ?
    C6B C7B C8B C9B . . . . -57.8(2) ?
    C7A C8A C9A C10A . . . . 54.9(3) ?
    C7B C8B C9B C10B . . . . 55.1(2) ?
    C8A C9A C10A C11A . . . . -53.4(3) ?
    C8B C9B C10B C11B . . . . -52.8(2) ?
    C9B C10B C11B N2B . . . . 176.98(15) ?
    C9B C10B C11B C6B . . . . 53.2(2) ?
    N3B C6B C11B N2B . . . . -56.5(2) ?
    C7B C6B C11B N2B . . . . -177.59(15) ?
    N3B C6B C11B C10B . . . . 67.27(19) ?
    C7B C6B C11B C10B . . . . -53.8(2) ?
    N2B C12B C13B N1B . . . . -1.5(3) ?
    N2B C12B C13B C14B . . . . 177.8(2) ?
    C16A C13A C14A C15A . . . . 0.5(3) ?
    N1B C13B C14B C15B . . . . 0.4(3) ?
    C12B C13B C14B C15B . . . . -179.0(2) ?
    C13A C14A C15A N4A . . . . -0.8(3) ?
    C13B C14B C15B C16B . . . . -0.3(3) ?
    C14A C13A C16A N4A . . . . 0.0(2) ?
    C14A C13A C16A C12A . . . . -176.2(2) ?
    N3A C12A C16A N4A . . . . -2.1(3) ?
    N3A C12A C16A C13A . . . . 173.5(2) ?
    C14B C15B C16B N1B . . . . 0.0(3) ?
    C9A C10A C11A N3A . . . . 178.26(18) ?
    C9A C10A C11A C6A . . . . 53.9(2) ?
    N2A C6A C11A N3A . . . . -55.2(2) ?
    C7A C6A C11A N3A . . . . -176.66(18) ?
    N2A C6A C11A C10A . . . . 68.6(2) ?
    C7A C6A C11A C10A . . . . -52.9(2) ?
    C3A C4A N1A C1A . . . . 0.0(3) ?
    C5A C4A N1A C1A . . . . -179.9(2) ?
    C2A C1A N1A C4A . . . . 0.2(3) ?
    C15B C16B N1B C13B . . . . 0.3(3) ?
    C14B C13B N1B C16B . . . . -0.4(2) ?
    C12B C13B N1B C16B . . . . 179.0(2) ?
    C4A C5A N2A C6A . . . . 177.1(2) ?
    C11A C6A N2A C5A . . . . 148.9(2) ?
    C7A C6A N2A C5A . . . . -90.3(3) ?
    C13B C12B N2B C11B . . . . -178.54(18) ?
    C10B C11B N2B C12B . . . . 105.68(19) ?
    C6B C11B N2B C12B . . . . -128.92(18) ?
    C16A C12A N3A C11A . . . . -174.75(18) ?
    C10A C11A N3A C12A . . . . 95.5(2) ?
    C6A C11A N3A C12A . . . . -138.48(19) ?
    C4B C5B N3B C6B . . . . 172.32(17) ?
    C11B C6B N3B C5B . . . . 134.21(17) ?
    C7B C6B N3B C5B . . . . -104.84(19) ?
    C14A C15A N4A C16A . . . . 0.9(3) ?
    C13A C16A N4A C15A . . . . -0.5(2) ?
    C12A C16A N4A C15A . . . . 175.93(18) ?
    C3B C4B N4B C1B . . . . -0.1(3) ?
    C5B C4B N4B C1B . . . . -177.1(2) ?
    C2B C1B N4B C4B . . . . 0.4(3) ?
loop_
    _geom_hbond_atom_site_label_d
    _geom_hbond_atom_site_label_h
    _geom_hbond_atom_site_label_a
    _geom_hbond_site_symmetry_a
    _geom_hbond_distance_dh
    _geom_hbond_distance_ha
    _geom_hbond_distance_da
    _geom_hbond_angle_dha
    _geom_hbond_publ_flag
    O1W H1W N3A 1_555 0.82(3) 2.28(3) 3.014(2) 149(3) yes
    O1W H2W N3B 1_555 0.92(3) 1.96(3) 2.857(2) 166(3) yes
    O2W H3W N2B 1_555 0.80(3) 2.16(3) 2.927(2) 159(3) yes
    O2W H4W N2A 1_555 0.98(3) 1.88(3) 2.819(2) 159(2) yes
    N1A H01A O2W 1_555 0.93(2) 2.03(2) 2.896(2) 154(2) yes
    N1B H01B O2W 1_555 0.95(2) 1.96(2) 2.899(2) 169(2) yes
    N4A H04A O1W 1_555 0.88(2) 2.02(2) 2.882(3) 166(2) yes
    N4B H04B O1W 1_555 0.86(3) 2.09(3) 2.896(3) 155(2) yes
_iucr_refine_instructions_details
;
TITL CISH2L7 in P2(1)/n
CELL  0.71073   9.7207  18.4183  18.2460   90.000   92.721   90.000
ZERR     8.00   0.0007   0.0013   0.0012    0.000    0.007    0.000
LATT   1
SYMM  1/2 - X, 1/2 + Y, 1/2 - Z
SFAC  C    H    N    O
UNIT  128  176  32   8
MERG   2
FMAP   2
PLAN   25
SIZE     0.15   0.30   0.60
ACTA    50.00
BOND   $H
CONF
WGHT     0.06820
L.S.   4
TEMP    23.00
FVAR     1.68106
C1A   1    0.191339   -0.029629    0.549526    11.00000    0.10072    0.07443 =
        0.07644    0.02540    0.01774    0.01191
AFIX   43
H1A   2    0.112293   -0.058087    0.545716    11.00000   -1.20000
AFIX    0
C1B   1    0.147701   -0.149864    0.404970    11.00000    0.13474    0.07335 =
        0.07729    0.02733   -0.02229    0.00068
AFIX   43
H1B   2    0.226899   -0.167968    0.429058    11.00000   -1.20000
AFIX    0
C2A   1    0.295534   -0.036606    0.601337    11.00000    0.11589    0.11891 =
        0.07150    0.03945    0.01328    0.03445
AFIX   43
H2A   2    0.300584   -0.070366    0.639272    11.00000   -1.20000
AFIX    0
C2B   1    0.017292   -0.173023    0.413945    11.00000    0.15949    0.07573 =
        0.06189    0.01873   -0.01422   -0.03567
AFIX   43
H2B   2   -0.008769   -0.210038    0.445059    11.00000   -1.20000
AFIX    0
C3A   1    0.392553    0.015691    0.587263    11.00000    0.08457    0.16398 =
        0.05949    0.02927   -0.00826    0.02354
AFIX   43
H3A   2    0.475023    0.023294    0.614107    11.00000   -1.20000
AFIX    0
C3B   1   -0.070520   -0.131787    0.368539    11.00000    0.11501    0.08059 =
        0.05710    0.01396   -0.00290   -0.03129
AFIX   43
H3B   2   -0.165873   -0.136036    0.363956    11.00000   -1.20000
AFIX    0
C4A   1    0.345670    0.055002    0.526054    11.00000    0.06520    0.10682 =
        0.04672    0.01393   -0.00118    0.00773
C4B   1    0.008956   -0.083408    0.331455    11.00000    0.09129    0.05081 =
        0.04241   -0.00064    0.00282   -0.01265
C5A   1    0.411777    0.114733    0.491476    11.00000    0.06062    0.12268 =
        0.04596   -0.00402   -0.00407   -0.01043
AFIX   43
H5A   2    0.499817    0.126579    0.509824    11.00000   -1.20000
AFIX    0
C5B   1   -0.037940   -0.032418    0.275955    11.00000    0.06777    0.05125 =
        0.04529   -0.00540   -0.00194   -0.00569
AFIX   43
H5B   2   -0.132253   -0.030727    0.264848    11.00000   -1.20000
AFIX    0
C6A   1    0.451742    0.213721    0.416307    11.00000    0.07541    0.09832 =
        0.04577   -0.02004    0.00705   -0.03438
AFIX   14
H6A   2    0.546277    0.200843    0.427280    11.00000   -1.20000
AFIX    0
C6B   1   -0.034422    0.050475    0.179915    11.00000    0.05361    0.05628 =
        0.03988   -0.00052   -0.00950    0.00276
AFIX   14
H6B   2   -0.135837    0.045793    0.184686    11.00000   -1.20000
AFIX    0
C7A   1    0.418010    0.282283    0.459478    11.00000    0.14958    0.11524 =
        0.05481   -0.03601    0.02484   -0.06780
AFIX   23
H7A1  2    0.423744    0.271191    0.511503    11.00000   -1.20000
H7A2  2    0.486321    0.319208    0.450465    11.00000   -1.20000
AFIX    0
C7B   1    0.003779    0.017025    0.106689    11.00000    0.07861    0.06482 =
        0.04282   -0.01105   -0.01246   -0.00009
AFIX   23
H7B1  2   -0.015873   -0.034600    0.107263    11.00000   -1.20000
H7B2  2   -0.052696    0.038730    0.067274    11.00000   -1.20000
AFIX    0
C8A   1    0.275624    0.312331    0.439061    11.00000    0.16071    0.08300 =
        0.09847   -0.05249    0.05873   -0.03816
AFIX   23
H8A1  2    0.260774    0.356305    0.466852    11.00000   -1.20000
H8A2  2    0.206392    0.277197    0.451836    11.00000   -1.20000
AFIX    0
C8B   1    0.153346    0.028220    0.091956    11.00000    0.08105    0.07160 =
        0.03676   -0.01193   -0.00256    0.01359
AFIX   23
H8B1  2    0.172501    0.007225    0.044763    11.00000   -1.20000
H8B2  2    0.210060    0.003418    0.129287    11.00000   -1.20000
AFIX    0
C9A   1    0.259995    0.329058    0.357457    11.00000    0.13883    0.05980 =
        0.10240   -0.02837    0.04139   -0.01124
AFIX   23
H9A1  2    0.166378    0.344586    0.345158    11.00000   -1.20000
H9A2  2    0.321611    0.368327    0.345607    11.00000   -1.20000
AFIX    0
C9B   1    0.190018    0.107880    0.091915    11.00000    0.07459    0.07941 =
        0.03684    0.01024    0.00443    0.00865
AFIX   23
H9B1  2    0.141503    0.131610    0.050865    11.00000   -1.20000
H9B2  2    0.288067    0.113231    0.085761    11.00000   -1.20000
AFIX    0
C10A  1    0.293177    0.262207    0.312722    11.00000    0.09912    0.04841 =
        0.05975   -0.00849    0.01375   -0.00845
AFIX   23
H10C  2    0.222755    0.225747    0.319144    11.00000   -1.20000
H10D  2    0.291262    0.275154    0.261153    11.00000   -1.20000
AFIX    0
C10B  1    0.152090    0.144459    0.163390    11.00000    0.07541    0.04782 =
        0.04008    0.00643   -0.00123   -0.00420
AFIX   23
H10A  2    0.211568    0.126121    0.203388    11.00000   -1.20000
H10B  2    0.167542    0.196327    0.159620    11.00000   -1.20000
AFIX    0
C11B  1    0.003501    0.130953    0.180414    11.00000    0.06908    0.04989 =
        0.03118    0.00471   -0.00717    0.00885
AFIX   14
H11B  2   -0.055217    0.155300    0.142054    11.00000   -1.20000
AFIX    0
C12A  1    0.524132    0.172872    0.233705    11.00000    0.06414    0.06221 =
        0.04648   -0.00356    0.00533   -0.01035
AFIX   43
H12A  2    0.560846    0.218659    0.225686    11.00000   -1.20000
AFIX    0
C12B  1   -0.097810    0.221350    0.250334    11.00000    0.07761    0.05003 =
        0.04537    0.00321   -0.00609    0.00666
AFIX   43
H12B  2   -0.128610    0.239036    0.204716    11.00000   -1.20000
AFIX    0
C13A  1    0.609819    0.123118    0.114222    11.00000    0.07180    0.07568 =
        0.04915   -0.00157    0.01632   -0.00176
AFIX   43
H13A  2    0.649253    0.164735    0.095402    11.00000   -1.20000
AFIX    0
C13B  1   -0.134850    0.261757    0.313974    11.00000    0.06659    0.04742 =
        0.05618   -0.00430    0.00036    0.00800
C14A  1    0.602094    0.055521    0.080296    11.00000    0.07419    0.09122 =
        0.06034   -0.01733    0.02092    0.00713
AFIX   43
H14A  2    0.635903    0.043673    0.034986    11.00000   -1.20000
AFIX    0
C14B  1   -0.207497    0.325551    0.317071    11.00000    0.09620    0.05858 =
        0.07202    0.00021   -0.00825    0.02178
AFIX   43
H14B  2   -0.244573    0.351403    0.277048    11.00000   -1.20000
AFIX    0
C15A  1    0.536503    0.010263    0.125215    11.00000    0.07759    0.06573 =
        0.08307   -0.02041    0.01722    0.00636
AFIX   43
H15A  2    0.516280   -0.038296    0.115795    11.00000   -1.20000
AFIX    0
C15B  1   -0.216017    0.344794    0.390398    11.00000    0.08306    0.05750 =
        0.08820   -0.01585    0.01229    0.01260
AFIX   43
H15B  2   -0.259237    0.385703    0.408376    11.00000   -1.20000
AFIX    0
C16A  1    0.548859    0.117589    0.180527    11.00000    0.05932    0.05856 =
        0.04489   -0.00160    0.00455   -0.00127
C16B  1   -0.149845    0.292989    0.430477    11.00000    0.09888    0.07115 =
        0.06306   -0.00710    0.01708    0.01697
AFIX   43
H16B  2   -0.139464    0.292005    0.481400    11.00000   -1.20000
AFIX    0
C11A  1    0.432901    0.230151    0.334622    11.00000    0.08310    0.06204 =
        0.04839   -0.01669    0.01545   -0.02933
AFIX   13
H11A  2    0.502944    0.265898    0.322488    11.00000   -1.20000
AFIX    0
N1A   3    0.222242    0.026066    0.504141    11.00000    0.07295    0.07780 =
        0.05328    0.01515    0.00058    0.00680
N1B   3   -0.100975    0.242622    0.384416    11.00000    0.08643    0.05699 =
        0.05452   -0.00060    0.01119    0.02009
N2A   3    0.363077    0.153309    0.438399    11.00000    0.06688    0.08789 =
        0.03528   -0.00468    0.00042   -0.01624
N2B   3   -0.026672    0.163645    0.251329    11.00000    0.06950    0.04695 =
        0.03770    0.00016   -0.00046    0.00836
N3A   3    0.456333    0.164392    0.290716    11.00000    0.06920    0.06138 =
        0.03944   -0.00736    0.01126   -0.01136
N3B   3    0.036941    0.010514    0.240650    11.00000    0.06015    0.04654 =
        0.03992   -0.00050   -0.00244   -0.00239
N4A   3    0.505039    0.047401    0.186334    11.00000    0.07015    0.06220 =
        0.05553   -0.00013    0.01498    0.00132
N4B   3    0.142278   -0.094888    0.353976    11.00000    0.09659    0.06285 =
        0.06531    0.01773   -0.00640   -0.00413
O1W   4    0.314303    0.019402    0.299147    11.00000    0.06426    0.07142 =
        0.06246    0.01503   -0.00317   -0.00129
O2W   4    0.087236    0.120680    0.396278    11.00000    0.06824    0.06785 =
        0.04265    0.00940   -0.00191    0.00003
H01A  2    0.162637    0.043742    0.466748    11.00000    0.08391
H01B  2   -0.045360    0.201072    0.394087    11.00000    0.08778
H1W   2    0.343686    0.058677    0.313627    11.00000    0.14252
H2W   2    0.226891    0.024336    0.278011    11.00000    0.11136
H3W   2    0.066536    0.123008    0.353095    11.00000    0.09685
H04A  2    0.452149    0.031372    0.220334    11.00000    0.06047
H04B  2    0.213027   -0.068983    0.344389    11.00000    0.09269
H4W   2    0.181324    0.139896    0.401094    11.00000    0.11619
HKLF    4
END
;
